# Supplementary material for: Magnitude of nonadherence to diet and exercise recommendations and associated factors among type 2 diabetes patients on treatment follow-up at Asella Referral and Teaching Hospital, Arsi, Ethiopia: A cross sectional study
Source: PLoS One. 2026 Jun 10;21(6):e0330576. doi: 10.1371/journal.pone.0330576 (PMC13252749; doi:10.1371/journal.pone.0330576)
Supplement: S3 Data — This file contains the fully anonymized primary data used for the analysis of nonadherence to diet and exercise among T2DM patients at Asella Referral and Teaching Hospital. Identifying information has been removed to ensure participant privacy. (CSV) [file pone.0330576.s003.csv]

Sex	Age	Educational_status	Occupation	Monthly_Income	Comorbidity_Type	Hypertension	Cardiac_Illness	PAD	Stroke	Asthma	COPD	CLBP	Other_Comorbidities	Exercise_Barrier	Diet_Barrier
2	40–49	1	Unemployed	Medium	Cardiovascular	1	0	0	0	0	0	0	0	lack_of_time	lack_of_belief_of_the_benefit
2	40–49	2	Unemployed	Low	None	0	0	0	0	0	0	0	0	lack_of_interest	lack_of_interest
2	30–39	3	Formal Employment	Low	None	0	0	0	0	0	0	0	0	lack_of_knowledge	lack_of_available_options
2	30–39	2	Formal Employment	Medium	None	0	0	0	0	0	0	0	0	None/Adherent	None/Adherent
1	40–49	1	Homemaker	Unknown	Cardiovascular	0	1	0	0	0	0	0	0	Other	cost_of_available_options
1	30–39	2	Homemaker	Unknown	None	0	0	0	0	0	0	0	0	lack_of_interest	None/Adherent
2	40–49	1	Formal Employment	Medium	None	0	0	0	0	0	0	0	0	None/Adherent	None/Adherent
2	40–49	3	Agriculture	Medium	None	0	0	0	0	0	0	0	0	lack_of_energy	lack_of_interest
2	30–39	3	Agriculture	Medium	None	0	0	0	0	0	0	0	0	lack_of_energy	lack_of_available_options
1	30–39	3	Homemaker	Medium	None	0	0	0	0	0	0	0	0	lack_of_energy	None/Adherent
2	30–39	2	Formal Employment	Low	None	0	0	0	0	0	0	0	0	None/Adherent	cost_of_available_options
2	30–39	1	Formal Employment	High	None	0	0	0	0	0	0	0	0	None/Adherent	None/Adherent
2	40–49	3	Agriculture	High	None	0	0	0	0	0	0	0	0	lack_of_knowledge	None/Adherent
2	40–49	2	Business	Low	Cardiovascular	0	1	0	0	0	0	0	0	lack_of_time	cost_of_available_options
1	30–39	2	Business	High	Cardiovascular	0	1	0	0	0	0	0	0	lack_of_interest	None/Adherent
2	30–39	3	Agriculture	Medium	Cardiovascular	0	1	0	0	0	0	0	0	lack_of_energy	None/Adherent
2	30–39	3	Agriculture	Medium	Cardiovascular	1	0	0	0	0	0	0	0	lack_of_interest	None/Adherent
2	40–49	2	Formal Employment	Medium	None	0	0	0	0	0	0	0	0	lack_of_knowledge	None/Adherent
2	40–49	3	Agriculture	Medium	Cardiovascular	1	0	0	0	0	0	0	0	lack_of_interest	Other
2	40–49	2	Other	Low	Cardiovascular	1	0	0	0	0	0	0	0	lack_of_interest	cost_of_available_options
2	40–49	3	Agriculture	Medium	None	0	0	0	0	0	0	0	0	None/Adherent	None/Adherent
1	40–49	5	Agriculture	Medium	None	0	0	0	0	0	0	0	0	lack_of_interest	lack_of_knowledge
2	40–49	3	Agriculture	Medium	Cardiovascular	1	0	0	0	0	0	0	0	lack_of_knowledge	None/Adherent
2	40–49	3	Agriculture	Medium	Cardiovascular	0	1	0	0	0	0	0	0	None/Adherent	None/Adherent
2	30–39	2	Formal Employment	Medium	Cardiovascular	1	0	0	0	0	0	0	0	None/Adherent	lack_of_available_options
2	40–49	2	Other	Low	Cardiovascular	0	1	0	0	0	0	0	0	None/Adherent	cost_of_available_options
2	40–49	3	Formal Employment	Medium	None	0	0	0	0	0	0	0	0	lack_of_knowledge	lack_of_interest
2	40–49	3	Agriculture	Medium	None	0	0	0	0	0	0	0	0	lack_of_energy	cost_of_available_options
1	40–49	5	Homemaker	Low	Cardiovascular	1	0	0	0	0	0	0	0	lack_of_interest	None/Adherent
2	40–49	3	Agriculture	Medium	Cardiovascular	1	0	0	0	0	0	0	0	lack_of_interest	None/Adherent
2	40–49	3	Agriculture	Medium	Cardiovascular	1	0	0	0	0	0	0	0	lack_of_knowledge	cost_of_available_options
1	30–39	3	Homemaker	Low	None	0	0	0	0	0	0	0	0	lack_of_interest	None/Adherent
1	40–49	3	Homemaker	Low	None	0	0	0	0	0	0	0	0	lack_of_energy	cost_of_available_options
1	40–49	3	Homemaker	Low	Cardiovascular	1	0	0	0	0	0	0	0	lack_of_time	lack_of_available_options
1	30–39	2	Formal Employment	Medium	None	0	0	0	0	0	0	0	0	lack_of_interest	None/Adherent
2	40–49	5	Agriculture	Low	Cardiovascular	1	0	0	0	0	0	0	0	lack_of_energy	Other
2	30–39	3	Agriculture	Medium	Cardiovascular	1	0	0	0	0	0	0	0	lack_of_interest	None/Adherent
2	30–39	1	Formal Employment	High	Cardiovascular	1	0	0	0	0	0	0	0	None/Adherent	None/Adherent
1	30–39	3	Business	Low	None	0	0	0	0	0	0	0	0	lack_of_interest	None/Adherent
1	40–49	5	Homemaker	Low	Cardiovascular	0	1	0	0	0	0	0	0	lack_of_energy	cost_of_available_options
2	40–49	3	Agriculture	Medium	Cardiovascular	0	1	0	0	0	0	0	0	lack_of_energy	lack_of_available_options
1	40–49	5	Homemaker	Low	Cardiovascular	1	0	0	0	0	0	0	0	lack_of_interest	None/Adherent
1	30–39	2	Formal Employment	Medium	None	0	0	0	0	0	0	0	0	None/Adherent	None/Adherent
2	40–49	2	Formal Employment	Medium	Cardiovascular	1	0	0	0	0	0	0	0	lack_of_interest	None/Adherent
2	30–39	2	Formal Employment	Medium	None	0	0	0	0	0	0	0	0	lack_of_time	None/Adherent
2	30–39	3	Business	Low	Cardiovascular	1	0	0	0	0	0	0	0	None/Adherent	None/Adherent
2	30–39	2	Business	High	Cardiovascular	1	0	0	0	0	0	0	0	None/Adherent	None/Adherent
1	40–49	5	Homemaker	Low	Cardiovascular	1	1	0	0	0	0	0	0	lack_of_interest	None/Adherent
2	40–49	3	Agriculture	Medium	Cardiovascular	1	0	0	0	0	0	0	0	lack_of_time	None/Adherent
2	40–49	3	Agriculture	Medium	Cardiovascular	1	1	0	0	0	0	0	0	lack_of_energy	lack_of_available_options
2	30–39	2	Business	Low	None	0	0	0	0	0	0	0	0	lack_of_time	lack_of_available_options
1	40–49	5	Agriculture	Medium	Cardiovascular	1	0	0	0	0	0	0	0	lack_of_energy	Other
1	40–49	5	Homemaker	Low	Cardiovascular	1	0	0	0	0	0	0	0	lack_of_interest	lack_of_available_options
1	30–39	3	Business	Medium	None	0	0	0	0	0	0	0	0	lack_of_time	None/Adherent
1	30–39	3	Manual Labor	Low	None	0	0	0	0	0	0	0	0	None/Adherent	lack_of_available_options
2	40–49	3	Agriculture	Medium	Cardiovascular	1	0	0	0	0	0	0	0	None/Adherent	None/Adherent
2	30–39	2	Formal Employment	Medium	None	0	0	0	0	0	0	0	0	None/Adherent	None/Adherent
1	40–49	5	Homemaker	Low	Cardiovascular	1	1	0	0	0	0	0	0	lack_of_interest	None/Adherent
1	30–39	3	Formal Employment	Medium	Cardiovascular	1	1	0	0	0	0	0	1	lack_of_time	None/Adherent
1	30–39	2	Formal Employment	Medium	None	0	0	0	0	0	0	0	0	lack_of_interest	None/Adherent
2	30–39	1	Formal Employment	High	Cardiovascular	1	0	0	0	0	0	0	0	lack_of_time	None/Adherent
2	30–39	2	Formal Employment	Medium	None	0	0	0	0	0	0	0	0	None/Adherent	None/Adherent
1	40–49	5	Homemaker	Low	Cardiovascular	1	1	0	0	0	0	0	0	lack_of_energy	None/Adherent
2	40–49	2	Business	Medium	None	0	0	0	0	0	0	0	0	None/Adherent	None/Adherent
1	40–49	3	Homemaker	Medium	Cardiovascular	1	0	0	0	0	0	0	0	lack_of_energy	None/Adherent
1	40–49	5	Homemaker	Low	Cardiovascular	1	1	0	0	0	0	0	1	lack_of_interest	Other
2	40–49	1	Business	Medium	Cardiovascular	1	1	0	0	0	0	0	0	None/Adherent	None/Adherent
2	40–49	2	Formal Employment	High	Cardiovascular	1	0	0	0	0	0	0	0	None/Adherent	None/Adherent
2	30–39	2	Formal Employment	Medium	Cardiovascular	1	1	0	0	0	0	0	1	None/Adherent	None/Adherent
2	30–39	4	Business	High	Cardiovascular	1	0	0	0	0	0	0	0	None/Adherent	None/Adherent
1	30–39	2	Business	Medium	None	0	0	0	0	0	0	0	0	lack_of_interest	None/Adherent
2	30–39	5	Manual Labor	Low	None	0	0	0	0	0	0	0	0	lack_of_knowledge	lack_of_available_options
1	40–49	5	Agriculture	Low	Cardiovascular	1	0	0	0	0	0	0	0	lack_of_interest	Other
1	40–49	3	Homemaker	Low	Cardiovascular	1	0	0	0	0	0	0	0	lack_of_interest	None/Adherent
1	40–49	1	Formal Employment	High	Cardiovascular	1	1	0	0	0	0	0	0	lack_of_time	Other
1	40–49	3	Homemaker	Low	Cardiovascular	1	0	0	0	0	0	0	0	lack_of_energy	cost_of_available_options
2	30–39	2	Formal Employment	Medium	None	0	0	0	0	0	0	0	0	None/Adherent	None/Adherent
1	40–49	1	Homemaker	Low	Cardiovascular	1	1	0	0	0	0	0	0	lack_of_energy	Other
2	40–49	2	Business	Medium	Cardiovascular	1	0	0	0	0	0	0	0	lack_of_time	lack_of_interest
1	40–49	2	Business	Medium	Cardiovascular	1	1	0	0	0	0	0	0	None/Adherent	None/Adherent
1	40–49	5	Agriculture	Low	None	0	0	0	0	0	0	0	0	lack_of_interest	cost_of_available_options
1	30–39	3	Agriculture	Medium	Cardiovascular	1	0	0	0	0	0	0	0	lack_of_interest	None/Adherent
1	30–39	3	Business	Low	None	0	0	0	0	0	0	0	0	lack_of_interest	None/Adherent
2	30–39	5	Agriculture	Medium	Cardiovascular	1	0	0	0	0	0	0	0	lack_of_knowledge	None/Adherent
2	40–49	1	Formal Employment	Medium	Cardiovascular	1	0	0	0	0	0	0	0	None/Adherent	None/Adherent
1	30–39	3	Business	Medium	None	0	0	0	0	0	0	0	0	lack_of_time	None/Adherent
2	40–49	3	Agriculture	Medium	Cardiovascular	1	1	0	0	0	0	0	0	lack_of_knowledge	None/Adherent
2	30–39	2	Business	Low	None	0	0	0	0	0	0	0	0	None/Adherent	None/Adherent
2	30–39	2	Business	Medium	None	0	0	0	0	0	0	0	0	None/Adherent	None/Adherent
2	40–49	2	Business	Medium	Cardiovascular	1	1	0	0	0	0	0	0	lack_of_knowledge	None/Adherent
2	30–39	3	Manual Labor	Low	None	0	0	0	0	0	0	0	0	lack_of_time	cost_of_available_options
1	30–39	2	Business	Medium	None	0	0	0	0	0	0	0	0	None/Adherent	None/Adherent
2	40–49	5	Agriculture	Medium	Other	0	0	0	0	0	0	0	1	lack_of_time	None/Adherent
1	40–49	5	Homemaker	Low	Cardiovascular	1	1	0	0	0	0	0	0	lack_of_energy	None/Adherent
2	30–39	3	Agriculture	Medium	Cardiovascular	1	0	0	0	0	0	0	0	None/Adherent	lack_of_available_options
2	40–49	3	Agriculture	Medium	Cardiovascular	1	0	0	0	0	0	0	1	None/Adherent	cost_of_available_options
1	30–39	5	Homemaker	Low	None	0	0	0	0	0	0	0	0	None/Adherent	None/Adherent
1	40–49	5	Agriculture	Medium	None	0	0	0	0	0	0	0	0	None/Adherent	cost_of_available_options
1	30–39	3	Business	Medium	None	0	0	0	0	0	0	0	0	lack_of_interest	None/Adherent
1	40–49	3	Homemaker	Low	None	0	0	0	0	0	0	0	0	lack_of_interest	None/Adherent
2	40–49	1	Unemployed	Low	Cardiovascular	1	0	0	0	0	0	0	0	lack_of_interest	cost_of_available_options
1	40–49	4	Homemaker	Low	None	0	0	0	0	0	0	0	0	lack_of_knowledge	None/Adherent
1	40–49	5	Homemaker	Low	None	0	0	0	0	0	0	0	0	Other	cost_of_available_options
1	40–49	4	Homemaker	Low	Musculoskeletal	0	0	0	0	0	0	1	0	Other	cost_of_available_options
1	40–49	5	Homemaker	Low	Cardiovascular	1	1	0	0	0	0	0	0	Other	cost_of_available_options
1	40–49	4	Homemaker	Low	Cardiovascular	1	0	0	0	0	0	0	0	lack_of_knowledge	lack_of_belief_of_the_benefit
1	30–39	1	Homemaker	Medium	None	0	0	0	0	0	0	0	0	lack_of_knowledge	None/Adherent
1	30–39	3	Homemaker	Medium	Cardiovascular	1	0	0	0	0	0	0	0	lack_of_interest	None/Adherent
1	30–39	3	Homemaker	Medium	None	0	0	0	0	0	0	0	0	lack_of_interest	None/Adherent
1	30–39	3	Homemaker	High	Cardiovascular	1	0	0	0	0	0	0	0	lack_of_interest	lack_of_interest
2	30–39	4	Agriculture	Medium	Cardiovascular	1	0	0	0	0	0	0	0	lack_of_knowledge	None/Adherent
2	30–39	5	Agriculture	Medium	None	0	0	0	0	0	0	0	0	lack_of_interest	None/Adherent
2	40–49	5	Agriculture	Low	Cardiovascular	1	1	0	0	0	0	0	0	Other	lack_of_interest
2	40–49	1	Unemployed	Low	Cardiovascular	1	1	0	0	0	0	0	0	lack_of_interest	Other
2	30–39	4	Agriculture	Medium	None	0	0	0	0	0	0	0	0	lack_of_knowledge	None/Adherent
2	30–39	5	Agriculture	Medium	Cardiovascular	1	0	0	0	0	0	0	0	lack_of_knowledge	lack_of_interest
2	30–39	5	Agriculture	High	Cardiovascular	1	0	0	0	0	0	0	0	lack_of_knowledge	None/Adherent
2	30–39	5	Agriculture	High	None	0	0	0	0	0	0	0	0	lack_of_knowledge	None/Adherent
2	30–39	4	Agriculture	Medium	None	0	0	0	0	0	0	0	0	Other	lack_of_interest
2	30–39	4	Agriculture	Medium	Cardiovascular	1	0	0	0	0	0	0	0	Other	cost_of_available_options
2	30–39	5	Agriculture	High	None	0	0	0	0	0	0	0	0	lack_of_knowledge	Other
2	30–39	2	Agriculture	Low	None	0	0	0	0	0	0	0	0	Other	Other
2	40–49	2	Business	Medium	Cardiovascular	1	0	0	0	0	0	0	0	lack_of_energy	lack_of_interest
1	30–39	3	Agriculture	Medium	Cardiovascular	1	0	0	0	0	0	0	0	lack_of_energy	lack_of_interest
1	40–49	3	Homemaker	Low	Cardiovascular	1	0	0	0	0	0	0	0	lack_of_knowledge	lack_of_interest
1	30–39	2	Business	Low	Cardiovascular	1	0	0	0	0	0	0	0	lack_of_interest	cost_of_available_options
1	40–49	5	Homemaker	Low	Cardiovascular	1	0	0	0	0	0	0	0	lack_of_knowledge	lack_of_knowledge
1	30–39	1	Homemaker	High	Cardiovascular	1	1	0	0	0	0	0	0	None/Adherent	cost_of_available_options
1	40–49	5	Homemaker	Low	Cardiovascular	1	0	0	0	0	0	0	0	lack_of_knowledge	lack_of_knowledge
2	40–49	3	Business	Medium	Cardiovascular	1	1	0	0	0	0	0	0	lack_of_time	None/Adherent
1	40–49	3	Manual Labor	Low	None	0	0	0	0	0	0	0	0	lack_of_knowledge	lack_of_interest
1	40–49	5	Homemaker	Low	Cardiovascular	1	1	0	0	1	0	0	0	lack_of_energy	None/Adherent
1	30–39	5	Agriculture	Low	None	0	0	0	0	0	0	0	0	Other	None/Adherent
2	40–49	3	Agriculture	Medium	Cardiovascular	1	0	0	0	0	0	0	1	lack_of_knowledge	None/Adherent
1	40–49	5	Agriculture	Low	None	0	0	0	0	0	0	0	0	lack_of_energy	lack_of_interest
2	30–39	2	Manual Labor	Low	None	0	0	0	0	0	0	0	0	lack_of_time	cost_of_available_options
2	30–39	2	Formal Employment	Medium	None	0	0	0	0	0	0	0	0	None/Adherent	None/Adherent
1	40–49	3	Homemaker	Medium	Cardiovascular	1	1	0	0	0	0	0	1	lack_of_time	Other
2	30–39	5	Agriculture	Medium	None	0	0	0	0	0	0	0	0	lack_of_knowledge	None/Adherent
2	30–39	3	Agriculture	Low	Cardiovascular	1	1	0	0	1	0	0	0	lack_of_energy	None/Adherent
2	40–49	3	Agriculture	Medium	Cardiovascular	1	0	0	0	1	0	0	0	lack_of_energy	None/Adherent
2	40–49	3	Agriculture	Medium	None	0	0	0	0	0	0	0	0	None/Adherent	None/Adherent
2	30–39	3	Agriculture	Medium	Cardiovascular	1	0	0	0	0	0	0	1	lack_of_knowledge	lack_of_interest
1	30–39	5	Homemaker	Low	None	0	0	0	0	0	0	0	0	lack_of_interest	lack_of_interest
1	30–39	2	Formal Employment	Medium	None	0	0	0	0	0	0	0	0	lack_of_time	None/Adherent
1	30–39	3	Homemaker	Low	Cardiovascular	1	0	0	0	0	0	0	0	lack_of_interest	lack_of_interest
2	40–49	5	Agriculture	Medium	Cardiovascular	1	0	0	1	0	0	0	0	lack_of_knowledge	None/Adherent
2	30–39	3	Agriculture	Low	None	0	0	0	0	0	0	0	0	lack_of_interest	Other
2	40–49	1	Business	Medium	Cardiovascular	1	0	0	0	0	0	0	0	lack_of_time	lack_of_belief_of_the_benefit
2	40–49	2	Unemployed	Low	None	0	0	0	0	0	0	0	0	lack_of_interest	lack_of_interest
2	30–39	3	Formal Employment	Low	None	0	0	0	0	0	0	0	0	lack_of_knowledge	lack_of_available_options
2	30–39	2	Formal Employment	High	None	0	0	0	0	0	0	0	0	None/Adherent	None/Adherent
1	40–49	5	Homemaker	Unknown	Cardiovascular	0	1	0	0	0	0	0	0	Other	cost_of_available_options
1	30–39	2	Homemaker	Unknown	None	0	0	0	0	0	0	0	0	lack_of_interest	None/Adherent
2	40–49	2	Other	Low	Cardiovascular	0	1	0	0	0	0	0	0	lack_of_knowledge	None/Adherent
1	30–39	2	Unemployed	Medium	Cardiovascular	0	1	0	0	0	0	0	0	lack_of_interest	None/Adherent
2	40–49	1	Formal Employment	Medium	None	0	0	0	0	0	0	0	0	None/Adherent	None/Adherent
2	40–49	4	Agriculture	Medium	None	0	0	0	0	0	0	0	0	lack_of_energy	None/Adherent
2	40–49	3	Agriculture	Medium	Cardiovascular	1	0	0	0	0	0	0	0	lack_of_energy	lack_of_interest
2	30–39	3	Agriculture	Medium	None	0	0	0	0	0	0	0	0	lack_of_energy	lack_of_available_options
2	40–49	2	Business	Low	Cardiovascular	0	1	0	0	0	0	0	0	lack_of_knowledge	cost_of_available_options
1	40–49	1	Unemployed	Low	Cardiovascular	1	0	0	0	0	0	0	0	lack_of_knowledge	lack_of_knowledge
2	40–49	3	Business	Medium	Cardiovascular	1	1	0	0	0	0	0	0	lack_of_time	None/Adherent
1	40–49	4	Business	Low	None	0	0	0	0	0	0	0	0	lack_of_knowledge	lack_of_interest
1	40–49	5	Homemaker	Low	Cardiovascular	1	1	0	0	1	0	0	0	lack_of_energy	None/Adherent
1	40–49	3	Homemaker	Medium	None	0	0	0	0	0	0	0	0	lack_of_energy	None/Adherent
2	30–39	2	Formal Employment	Low	None	0	0	0	0	0	0	0	0	None/Adherent	cost_of_available_options
2	40–49	2	Business	Low	Cardiovascular	0	1	0	0	0	0	0	0	lack_of_knowledge	cost_of_available_options
1	30–39	3	Agriculture	Medium	Cardiovascular	1	0	0	0	0	0	0	0	lack_of_energy	lack_of_interest
1	30–39	2	Business	High	Cardiovascular	0	1	0	0	0	0	0	0	lack_of_interest	None/Adherent
1	40–49	3	Agriculture	Medium	Cardiovascular	1	0	0	0	0	0	0	0	lack_of_energy	lack_of_interest
1	30–39	3	Homemaker	Medium	None	0	0	0	0	0	0	0	0	lack_of_energy	None/Adherent
2	40–49	2	Formal Employment	Low	Cardiovascular	1	0	0	0	0	0	0	0	None/Adherent	cost_of_available_options
2	30–39	3	Agriculture	Medium	Cardiovascular	0	1	0	0	0	0	0	0	lack_of_energy	None/Adherent
2	30–39	3	Agriculture	Medium	Cardiovascular	1	0	0	0	0	0	0	0	lack_of_interest	None/Adherent
1	30–39	3	Agriculture	Medium	None	0	0	0	0	0	0	0	0	lack_of_energy	lack_of_interest
1	40–49	3	Homemaker	Medium	Cardiovascular	1	0	0	0	0	0	0	0	lack_of_knowledge	lack_of_interest
1	30–39	2	Homemaker	Low	Cardiovascular	1	0	0	0	0	0	0	0	lack_of_interest	cost_of_available_options
1	40–49	5	Homemaker	Low	Cardiovascular	1	0	0	0	0	0	0	0	lack_of_knowledge	lack_of_knowledge
1	30–39	1	Business	High	Cardiovascular	1	1	0	0	0	0	0	0	None/Adherent	Other
1	30–39	5	Agriculture	Low	None	0	0	0	0	0	0	0	0	lack_of_knowledge	None/Adherent
1	40–49	3	Agriculture	Medium	Cardiovascular	1	0	0	0	0	0	0	1	lack_of_knowledge	None/Adherent
2	40–49	5	Agriculture	Low	None	0	0	0	0	0	0	0	0	lack_of_energy	lack_of_interest
2	30–39	2	Manual Labor	Low	None	0	0	0	0	0	0	0	0	lack_of_time	cost_of_available_options
2	30–39	2	Business	High	None	0	0	0	0	0	0	0	0	None/Adherent	None/Adherent
2	30–39	2	Business	Low	Cardiovascular	1	0	0	0	0	0	0	0	lack_of_interest	cost_of_available_options
1	40–49	5	Homemaker	Low	Cardiovascular	1	0	0	0	0	0	0	0	lack_of_knowledge	lack_of_knowledge
1	30–39	1	Business	High	Cardiovascular	1	1	0	0	0	0	0	0	None/Adherent	Other
1	40–49	5	Homemaker	Low	Cardiovascular	1	0	0	0	0	0	0	0	lack_of_knowledge	lack_of_knowledge
2	40–49	2	Business	Medium	Cardiovascular	1	1	0	0	0	0	0	0	lack_of_time	None/Adherent
1	40–49	5	Homemaker	Low	Cardiovascular	0	1	0	0	0	0	0	0	lack_of_energy	cost_of_available_options
2	40–49	4	Agriculture	Medium	Cardiovascular	0	1	0	0	0	0	0	0	lack_of_energy	lack_of_available_options
1	40–49	1	Formal Employment	High	Cardiovascular	1	1	0	0	0	0	0	0	lack_of_time	Other
2	30–39	2	Formal Employment	High	None	0	0	0	0	0	0	0	0	None/Adherent	None/Adherent
1	40–49	3	Homemaker	Medium	Cardiovascular	1	1	0	0	0	0	0	1	lack_of_time	Other
2	30–39	5	Agriculture	Medium	None	0	0	0	0	0	0	0	0	lack_of_knowledge	None/Adherent
2	30–39	3	Agriculture	High	Cardiovascular	1	1	0	0	1	0	0	0	lack_of_energy	None/Adherent
2	40–49	3	Agriculture	Medium	Cardiovascular	1	0	0	0	1	0	0	0	lack_of_time	None/Adherent
2	40–49	3	Agriculture	High	None	0	0	0	0	0	0	0	0	None/Adherent	None/Adherent
2	40–49	3	Agriculture	Medium	Cardiovascular	1	0	0	0	0	0	0	1	lack_of_knowledge	lack_of_interest
1	40–49	1	Homemaker	Low	Cardiovascular	1	1	0	0	0	0	0	0	lack_of_energy	None/Adherent
2	30–39	3	Agriculture	Medium	Cardiovascular	1	0	0	0	0	0	0	0	None/Adherent	lack_of_interest
2	40–49	3	Agriculture	Medium	Musculoskeletal	0	0	0	0	0	0	1	0	None/Adherent	cost_of_available_options
2	30–39	2	Formal Employment	High	None	0	0	0	0	0	0	0	0	None/Adherent	None/Adherent
1	40–49	3	Homemaker	High	Cardiovascular	1	1	0	0	0	0	0	1	lack_of_time	Other
2	30–39	5	Agriculture	Medium	None	0	0	0	0	0	0	0	0	lack_of_knowledge	cost_of_available_options
2	30–39	3	Agriculture	Low	Cardiovascular	1	1	0	0	1	0	0	0	lack_of_energy	None/Adherent
2	40–49	3	Agriculture	Medium	Cardiovascular	1	0	0	0	1	0	0	0	lack_of_energy	None/Adherent
2	40–49	3	Agriculture	Low	None	0	0	0	0	0	0	0	0	lack_of_time	cost_of_available_options
2	30–39	3	Agriculture	Medium	Cardiovascular	1	0	0	0	0	0	0	1	lack_of_knowledge	lack_of_interest
2	30–39	3	Agriculture	Medium	Cardiovascular	1	0	0	0	0	0	0	0	lack_of_interest	Other
2	40–49	2	Other	Low	Cardiovascular	1	1	0	0	0	0	0	1	lack_of_interest	cost_of_available_options
2	40–49	2	Formal Employment	High	None	0	0	0	0	0	0	0	0	None/Adherent	None/Adherent
1	40–49	4	Agriculture	Medium	None	0	0	0	0	0	0	0	0	lack_of_interest	lack_of_knowledge
2	40–49	3	Other	Low	Cardiovascular	0	1	0	0	0	0	0	0	None/Adherent	cost_of_available_options
1	40–49	5	Homemaker	Low	Cardiovascular	1	0	0	0	0	0	0	0	lack_of_interest	None/Adherent
1	30–39	2	Formal Employment	High	None	0	0	0	0	0	0	0	0	None/Adherent	None/Adherent
2	40–49	2	Business	High	None	0	0	0	0	0	0	0	0	None/Adherent	None/Adherent
1	40–49	3	Homemaker	Medium	Cardiovascular	1	0	0	0	0	0	0	0	lack_of_energy	None/Adherent
1	30–39	2	Formal Employment	High	None	0	0	0	0	0	0	0	0	lack_of_interest	None/Adherent
1	30–39	5	Homemaker	Low	None	0	0	0	0	0	0	0	0	lack_of_interest	lack_of_interest
1	30–39	2	Business	High	None	0	0	0	0	0	0	0	0	lack_of_time	None/Adherent
1	30–39	3	Homemaker	Low	Cardiovascular	1	0	0	0	0	0	0	0	lack_of_interest	lack_of_interest
2	40–49	5	Agriculture	Medium	Cardiovascular	1	0	0	0	0	0	0	0	lack_of_knowledge	None/Adherent
2	30–39	3	Agriculture	Low	Respiratory	0	0	0	0	1	0	0	0	lack_of_interest	Other
2	40–49	3	Agriculture	Medium	Cardiovascular	0	1	0	0	0	0	0	0	None/Adherent	None/Adherent
2	30–39	2	Formal Employment	Medium	Cardiovascular	1	0	0	0	0	0	0	0	None/Adherent	None/Adherent
2	40–49	3	Agriculture	High	Cardiovascular	1	0	0	0	0	0	0	0	lack_of_knowledge	None/Adherent
1	30–39	5	Homemaker	Low	None	0	0	0	0	0	0	0	0	lack_of_interest	lack_of_interest
1	30–39	2	Formal Employment	High	None	0	0	0	0	0	0	0	0	lack_of_time	None/Adherent
1	40–49	4	Homemaker	Low	Cardiovascular	1	0	0	0	0	0	0	0	lack_of_interest	lack_of_interest
2	40–49	4	Agriculture	Medium	Cardiovascular	1	0	0	0	0	0	0	0	lack_of_knowledge	None/Adherent
2	30–39	5	Agriculture	Low	None	0	0	0	0	0	0	0	0	lack_of_interest	Other
1	40–49	5	Homemaker	Low	Cardiovascular	1	0	0	0	0	0	0	0	lack_of_interest	None/Adherent
1	30–39	2	Formal Employment	High	None	0	0	0	0	0	0	0	0	None/Adherent	None/Adherent
1	40–49	5	Homemaker	Low	Cardiovascular	1	1	0	0	0	0	0	1	lack_of_interest	Other
2	40–49	1	Business	High	Cardiovascular	1	1	0	0	0	0	0	0	None/Adherent	None/Adherent
2	40–49	3	Formal Employment	Medium	None	0	0	0	0	0	0	0	0	lack_of_knowledge	lack_of_interest
2	40–49	3	Agriculture	Medium	None	0	0	0	0	0	0	0	0	lack_of_energy	cost_of_available_options
1	30–39	3	Manual Labor	Low	None	0	0	0	0	0	0	0	0	None/Adherent	lack_of_available_options
2	40–49	3	Agriculture	High	Cardiovascular	1	0	0	0	0	0	0	0	None/Adherent	None/Adherent
1	40–49	3	Homemaker	Low	Cardiovascular	1	0	0	0	0	0	0	0	lack_of_energy	cost_of_available_options
2	30–39	2	Formal Employment	High	None	0	0	0	0	0	0	0	0	None/Adherent	None/Adherent
1	40–49	4	Homemaker	Low	Cardiovascular	1	1	0	0	0	0	0	0	lack_of_energy	Other
1	40–49	5	Homemaker	Low	Cardiovascular	1	0	0	0	0	0	0	0	lack_of_interest	cost_of_available_options
1	40–49	5	Homemaker	Low	Cardiovascular	1	1	0	0	0	0	0	0	lack_of_energy	None/Adherent
2	40–49	5	Agriculture	Low	Cardiovascular	1	0	0	0	0	0	0	0	lack_of_energy	Other
2	30–39	3	Agriculture	High	Cardiovascular	1	0	0	0	0	0	0	0	lack_of_interest	None/Adherent
2	30–39	4	Manual Labor	Low	None	0	0	0	0	0	0	0	0	lack_of_knowledge	lack_of_available_options
1	40–49	5	Agriculture	Low	Cardiovascular	1	0	0	0	0	0	0	0	lack_of_interest	Other
2	40–49	3	Agriculture	Medium	Cardiovascular	1	0	0	0	0	0	0	0	lack_of_interest	None/Adherent
2	30–39	4	Agriculture	High	None	0	0	0	0	0	0	0	0	lack_of_knowledge	cost_of_available_options
2	30–39	2	Agriculture	Low	None	0	0	0	0	0	0	0	0	Other	Other
2	40–49	2	Business	Medium	Cardiovascular	1	0	0	0	0	0	0	0	lack_of_energy	lack_of_interest
2	40–49	4	Agriculture	Medium	Cardiovascular	1	0	0	0	0	0	0	0	None/Adherent	cost_of_available_options
2	40–49	2	Formal Employment	Medium	Cardiovascular	1	0	0	0	0	0	0	0	lack_of_interest	None/Adherent
2	30–39	2	Formal Employment	High	None	0	0	0	0	0	0	0	0	lack_of_time	None/Adherent
2	30–39	5	Agriculture	High	None	0	0	0	0	0	0	0	0	lack_of_knowledge	cost_of_available_options
2	30–39	3	Agriculture	Medium	None	0	0	0	0	0	0	0	0	Other	Other
2	40–49	2	Business	High	Cardiovascular	1	1	0	1	0	0	0	0	lack_of_knowledge	None/Adherent
2	40–49	5	Agriculture	Low	Cardiovascular	1	0	0	0	0	0	0	0	lack_of_energy	Other
2	30–39	3	Agriculture	Medium	Cardiovascular	1	0	0	0	0	0	0	0	lack_of_interest	None/Adherent
2	30–39	2	Business	Low	None	0	0	0	0	0	0	0	0	lack_of_time	lack_of_available_options
1	40–49	5	Agriculture	Medium	Cardiovascular	1	0	0	0	0	0	0	0	lack_of_energy	Other
2	30–39	4	Manual Labor	Low	None	0	0	0	0	0	0	0	0	lack_of_time	cost_of_available_options
1	30–39	3	Business	Medium	None	0	0	0	0	0	0	0	0	lack_of_interest	None/Adherent
1	40–49	3	Homemaker	Low	None	0	0	0	0	0	0	0	0	lack_of_interest	None/Adherent
2	30–39	2	Business	Medium	Cardiovascular	1	0	0	0	0	0	0	0	None/Adherent	None/Adherent
1	40–49	4	Homemaker	Medium	Cardiovascular	1	1	0	0	0	0	0	0	lack_of_interest	None/Adherent
1	40–49	3	Homemaker	Low	Cardiovascular	1	0	0	0	0	0	0	0	lack_of_interest	lack_of_available_options
1	30–39	2	Formal Employment	Medium	None	0	0	0	0	0	0	0	0	lack_of_interest	None/Adherent
2	40–49	3	Agriculture	High	Cardiovascular	1	0	0	0	0	0	0	0	lack_of_time	None/Adherent
2	40–49	3	Agriculture	Medium	Cardiovascular	1	1	0	0	0	0	0	0	lack_of_energy	lack_of_available_options
2	30–39	1	Formal Employment	High	Cardiovascular	1	0	0	0	0	0	0	0	None/Adherent	None/Adherent
1	30–39	3	Business	Medium	None	0	0	0	0	0	0	0	0	lack_of_interest	None/Adherent
1	30–39	5	Manual Labor	Low	None	0	0	0	0	0	0	0	0	None/Adherent	lack_of_available_options
2	40–49	3	Agriculture	High	Cardiovascular	1	0	0	0	0	0	0	0	None/Adherent	None/Adherent
1	30–39	3	Homemaker	Low	None	0	0	0	0	0	0	0	0	lack_of_interest	None/Adherent
1	40–49	3	Homemaker	Low	None	0	0	0	0	0	0	0	0	lack_of_energy	cost_of_available_options
2	30–39	3	Business	Low	None	0	0	0	0	0	0	0	0	lack_of_time	lack_of_available_options
1	40–49	4	Agriculture	Medium	Cardiovascular	1	0	0	0	0	0	0	0	lack_of_energy	Other
1	40–49	2	Business	Medium	Cardiovascular	1	1	0	0	0	0	0	0	None/Adherent	None/Adherent
1	40–49	5	Agriculture	Low	None	0	0	0	0	0	0	0	0	lack_of_interest	cost_of_available_options
1	40–49	5	Homemaker	Low	Cardiovascular	1	1	0	0	0	0	0	0	lack_of_interest	lack_of_available_options
1	30–39	3	Formal Employment	Medium	None	0	0	0	0	0	0	0	0	lack_of_time	None/Adherent
2	40–49	2	Business	Medium	Cardiovascular	1	0	0	0	0	0	0	0	lack_of_time	lack_of_interest
1	40–49	2	Formal Employment	Medium	Cardiovascular	1	1	0	0	0	0	0	0	None/Adherent	None/Adherent
1	40–49	3	Homemaker	Low	Cardiovascular	1	0	0	0	0	0	0	0	lack_of_interest	None/Adherent
1	40–49	1	Formal Employment	High	Cardiovascular	1	1	0	0	0	0	0	0	lack_of_time	Other
1	40–49	5	Homemaker	Low	Cardiovascular	1	1	0	0	0	0	0	0	lack_of_interest	None/Adherent
1	30–39	3	Homemaker	High	Cardiovascular	1	0	0	0	0	0	0	0	lack_of_interest	lack_of_interest
2	30–39	4	Agriculture	Medium	Cardiovascular	1	0	0	0	0	0	0	0	lack_of_knowledge	None/Adherent
2	30–39	5	Agriculture	Medium	None	0	0	0	0	0	0	0	0	lack_of_knowledge	None/Adherent
2	40–49	5	Agriculture	Low	Cardiovascular	1	1	0	0	0	0	0	0	Other	lack_of_interest
2	40–49	4	Unemployed	Low	Cardiovascular	1	1	0	0	0	0	0	0	Other	lack_of_interest
2	30–39	4	Agriculture	Medium	None	0	0	0	0	0	0	0	0	lack_of_knowledge	None/Adherent
2	30–39	5	Agriculture	Medium	Cardiovascular	1	0	0	0	0	0	0	0	lack_of_knowledge	lack_of_interest
2	30–39	5	Agriculture	High	Cardiovascular	1	0	0	0	0	0	0	0	lack_of_knowledge	None/Adherent
2	30–39	5	Agriculture	High	None	0	0	0	0	0	0	0	0	lack_of_knowledge	None/Adherent
2	30–39	4	Agriculture	Medium	None	0	0	0	0	0	0	0	0	lack_of_interest	lack_of_interest
2	30–39	4	Agriculture	Medium	Cardiovascular	1	0	0	0	0	0	0	0	Other	cost_of_available_options
2	30–39	5	Agriculture	High	None	0	0	0	0	0	0	0	0	lack_of_knowledge	cost_of_available_options
